# Supplementary material for: A Robust Assay to Monitor Ataxin-3 Amyloid Fibril Assembly
Source: Cells. 2022 Jun 19;11(12):1969. doi: 10.3390/cells11121969 (PMC9222203; doi:10.3390/cells11121969)
Supplement: Supplementary file 1 [file cells-11-01969-s001.zip]

Archive with 1 entries (1 files):
- cells-1743016-SM.pdf
